# Supplementary material for: Hypoxia‐induced secretion stimulates breast cancer stem cell regulatory signalling pathways
Source: Mol Oncol. 2019 Jun 26;13(8):1693–705. doi: 10.1002/1878-0261.12500 (PMC6670019; doi:10.1002/1878-0261.12500)
Supplement: Supplementary file 4 — Table S1. Primer pairs. [file MOL2-13-1693-s004.xlsx]

## Sheet: Blad1
Gene	Official Name	Category	Ensembl Gene ID	Forward Primer [5'-3']	Reverse Primer [5'-3']	Amplicon Length [bp]	Intron spanning
CCNA2	Cyclin A2	Proliferation	ENSG00000145386	AAGACGAGACGGGTTGC	GGCTGTTTACTGTTTGCTTTCC	89	Yes
ESR1	Estrogen receptor 1	Epithelial/Differentiation	ENSG00000091831	TGACTATGCTTCAGGCTACCAT	ACCTTTCATCATTCCCACTTC	193	Yes
KRT18	Keratin 18	Epithelial/Differentiation	ENSG00000111057	GCACTTGGAGAAGAAGGGAC	CAGTCGTGTGATATTGGTGTCA	250	Yes
NANOG	Nanog homeobox	Pluripotency	ENSG00000111704	CCTATGCCTGTGATTTGTGG	AAGTGGGTTGTTTGCCTTTG	166	Yes
PCNA	Proliferating cell nuclear antigen	Proliferation	ENSG00000132646	GTGGAGAACTTGGAAATGGAA	ACCGTTGAAGAGAGTGGAGTG	160	Yes
POU5F1	POU class 5 homeobox 1	Pluripotency	ENSG00000204531	CGAAAGAGAAAGCGAACCAG	AACCACACTCGGACCACATC	146	Yes
SNAI1	Snail family zinc finger 1	EMT / metastasis	ENSG00000124216	TAATCCAGAGTTTACCTTCCAGCA	AGCCTTTCCCACTGTCCTCA	224	Yes
SOX2	SRY (sex determining region Y)-box 2	Pluripotency	ENSG00000181449	ACACCAATCCCATCCACACT	CCTCCCCAGGTTTTCTCTGT	117	No
VIM	Vimentin	EMT / metastasis	ENSG00000026025	CAGATGCGTGAAATGGAAGA	TGGAAGAGGCAGAGAAATCC	222	Yes
EPCAM	Epithelial cell adhesion molecule	Epithelial/Differentiation	ENSG00000119888	CAGGAAGAATGTGTCTGTGAAAACT	TTCATTTCTGCCTTCATCACC	152	Yes
